# Supplementary material for: Gait disorder as a predictor of spatial learning and memory impairment in aged mice
Source: PeerJ. 2017 Jan 5;5:e2854. doi: 10.7717/peerj.2854 (PMC5289446; doi:10.7717/peerj.2854)
Supplement: Supplemental Information 1 — This data was used for data analyses and preparation for Figs. 1 and 2 and Tables 3–5. [file peerj-05-2854-s001.xls]

## Sheet: Sheet1
	aged mice		aged mice
the control group(young)(cm/s)	normal(cm/s)	cognitive impairment	abnormal(cm/s)	cognitive impairment
39.9	42.1	dead	25.8	dead
38.3	44.7	dead	32.4	yes
41.12	39.7	dead	26.96	yes
40.09	37.3	yes	27.1	yes
38.1	37.5	yes	24.7	yes
42.2	38.2	yes	25.6	yes
39.7	38.4	yes	24.77	yes
46.3	38.5	yes	28.5	no
45.1	38.8	yes	25.9	no
47.5	38.9	yes	32.3	no
44.1	39.4	yes	33.4	no
43.5	43.5	no	34.9	no
41.5	39.9	yes	35.77	no
47.5	40.1	yes
48.71	40.4	yes
47.5	40.6	yes
48.3	41.4	yes
47.7	42.8	yes
49.88	42.1	no
50.03	44.6	no
	39.6	yes
	44.3	no
	45.6	no
	41.4	no
	44.3	no
	45.6	no
	46.8	no
	46.7	no
	49.5	no
	49.3	no
	48.3	no
	48.3	no
	48.2	no
	49.8	no
	48.3	no
	48.5	no
	48.6	no
	48.3	no
	48.2	no
	47.3	no
	46.9	no
	49.5	no
	48.8	no
	50.1	no
	48.3	no
	48.3	no
	47.3	no
	49.2	no
	49.8	no
	48.3	no
	46.3	no
	48.9	no
	46.3	no
	48.3	no
	48.3	no
	47.8	no
	48.7	no
	48.3	no
	47.3	no
	47.3	no
	49.5	no
	44.6	no
	43.5	no
	46.7	no
	48.9	no
	48.8	no
	47.3	no
	48.3	no
	47.3	no
	49.3	no
	50.5	no
	46.4	no
	46.3	no
	47.3	no
	44.9	no
	42.3	dead
	42.1	yes
	42	yes
	41.8	yes
	40.6	yes
	39.2	yes
	39.5	yes
	38.8	yes
	38.5	yes
	38.2	yes
	38.5	yes
	37.9	yes
