# Supplementary material for: Gait disorder as a predictor of spatial learning and memory impairment in aged mice
Source: PeerJ. 2017 Jan 5;5:e2854. doi: 10.7717/peerj.2854 (PMC5289446; doi:10.7717/peerj.2854)
Supplement: Supplemental Information 5 — This data was used for data analyses and preparation for Figs. 1 and 2 and Tables 3–5. [file peerj-05-2854-s005.xls]

## Sheet: Sheet1
	aged mice		aged mice
the control group(young)(cm)	normal(cm)	cognitive impairment	abnormal(cm)	cognitive impairment
4.61	4.41	dead	3.02	yes
5.33	5.11	dead	3.13	yes
5.62	5.44	dead	3.54	yes
5.71	4.41	yes	3.78	yes
5.53	4.43	yes	3.89	yes
5.38	4.39	yes	4.32	yes
5.93	4.43	yes	4.31	no
4.73	4.42	yes	4.24	no
5.34	4.39	yes	4.3	no
5.75	4.45	yes	4.28	no
4.36	4.46	yes
5.74	4.43	yes
5.41	4.41	no
5.81	4.41	yes
5.42	4.42	yes
5.43	4.43	yes
4.73	4.43	yes
4.54	4.44	yes
5.46	4.46	no
4.87	4.47	no
	4.53	no
	4.54	no
	4.6	no
	4.61	no
	4.63	no
	4.63	no
	4.63	no
	4.64	no
	4.67	no
	4.7	no
	4.71	no
	4.73	no
	4.76	no
	4.76	no
	4.77	no
	4.79	no
	4.81	no
	4.82	no
	4.87	no
	4.88	no
	4.89	no
	4.9	no
	4.93	no
	4.98	yes
	4.99	no
	5.02	no
	5.03	no
	5.06	no
	5.09	no
	5.1	no
	5.11	no
	5.11	no
	5.12	no
	5.12	no
	5.13	no
	5.13	no
	5.2	no
	5.22	no
	5.23	no
	5.32	no
	5.32	no
	5.32	no
	5.32	no
	5.32	no
	5.33	no
	5.33	no
	5.33	no
	5.33	no
	5.34	no
	5.34	no
	5.34	no
	5.5	no
	5.53	no
	5.54	no
	5.55	no
	4.42	yes
	4.38	dead
	4.61	dead
	4.76	no
	4.41	yes
	4.45	yes
	4.38	yes
	4.66	yes
	4.75	yes
	4.65	yes
	4.83	yes
	4.77	yes
	4.75	yes
	4.82	yes
	4.84	no
