# Supplementary material for: Gait disorder as a predictor of spatial learning and memory impairment in aged mice
Source: PeerJ. 2017 Jan 5;5:e2854. doi: 10.7717/peerj.2854 (PMC5289446; doi:10.7717/peerj.2854)
Supplement: Supplemental Information 6 — This data was used for data analyses and preparation for Figs. 1 and 2 and Tables 3–5. [file peerj-05-2854-s006.xls]

## Sheet: Sheet1
	number	gender	weight(g)	months of age	average(cm/sec)	escape latency(sec)	numbers of pass over platform			number	gender	weight(g)	months of age	average(cm/sec)	escape latency(sec)	numbers of pass over platform	gait assessment	spatial learning and memory
	1	male	28	2	16.09	29.78	4			1	male	38	12	15.97	36.97	5	normal	normal
	2	male	28	2	14.03	38.52	5			2	male	41	12	15.16	37.16	5	normal	normal
	3	male	29	2	20.34	45.31	5			3	male	37	12	15.26	42.26	4	normal	normal
	4	male	29	2	15.32	39.68	2			4	male	38	12	17.31	37.31	5	normal	normal
	5	male	28	2	20.11	45.32	6			5	male	39	12	16.73	41.73	4	normal	normal
	6	male	28	2	17.41	41.88	5			6	male	37	12	14.07	37.07	5	normal	normal
	7	male	27	2	15.57	33.48	2			7	male	37	12	14.72	34.72	5	normal	normal
	8	male	28	2	17.38	50.52	3			8	male	36	12	18.23	38.23	5	normal	normal
	9	male	27	2	18.15	40.28	6			9	male	35	12	19.45	39.45	5	normal	normal
	10	male	28	2	20.3	36.32	6			10	male	38	12	19.33	39.33	5	normal	normal
	11	male	28	2	19.11	38.44	3			11	male	39	12	17.82	37.82	5	normal	normal
	12	male	29	2	18.54	44.84	6			12	male	37	12	15.09	42.09	4	normal	normal
	13	male	28	2	18.52	46.4	4			13	male	37	12	15.03	37.03	5	normal	normal
	14	male	27	2	15.46	36.04	2			14	male	38	12	15.34	40.34	4	normal	normal
	15	male	27	2	20.6	50.76	5			15	male	36	12	17.32	37.32	5	normal	normal
	16	male	28	2	15.69	22.4	3			16	male	39	12	14.11	40.11	4	normal	normal
	17	male	29	2	19.9	36.88	6			17	male	40	12	16.41	37.41	5	normal	normal
	18	male	29	2	21.48	34.12	7			18	male	41	12	15.57	37.57	5	normal	normal
	19	male	28	2	16.36	42.88	4			19	male	40	12	14.38	37.38	5	normal	normal
	20	male	28	2	18.94	35.76	6			20	male	38	12	20.15	37.15	5	normal	normal
										21	male	41	12	14.3	42.3	4	normal	normal
										22	male	40	12	18.11	41.11	4	normal	normal
										23	male	40	12	14.54	41.54	4	normal	normal
										24	male	39	12	14.52	36.52	5	normal	normal
										25	male	38	12	17.46	37.46	5	normal	normal
										26	male	38	12	16.6	40.6	4	normal	normal
										27	male	39	12	18.69	42.19	4	normal	normal
										28	male	40	12	14.9	41.9	4	normal	normal
										29	male	39	12	16.48	36.48	5	normal	normal
										30	male	40	12	15.36	41.36	4	normal	normal
										31	male	38	12	17.7	37.7	5	normal	normal
										32	male	38	12	17.1	37.1	5	normal	normal
										33	male	39	12	17.89	37.89	5	normal	normal
										34	male	40	12	16.7	41.7	4	normal	normal
										35	male	40	12	17.8	41.8	4	normal	normal
										36	male	41	12	16.35	41.35	4	normal	normal
										37	male	41	12	17.05	40.05	4	normal	normal
										38	male	39	12	17.53	37.53	5	normal	normal
										39	male	38	12	19.35	39.35	5	normal	normal
										40	male	39	12	18.51	38.51	5	normal	normal
										41	male	39	12	17.49	36.49	5	normal	normal
										42	male	40	12	16.92	41.92	4	normal	normal
										43	male	40	12	17.1	42.1	4	normal	normal
										44	male	41	12	16.15	42.15	4	normal	normal
										45	male	41	12	15.8	42.8	4	normal	normal
										46	male	40	12	16.7	39.7	5	normal	normal
										47	male	42	12	17.77	39.77	5	normal	normal
										48	male	39	12	16.61	37.61	5	normal	normal
										49	male	39	12	17.43	41.43	4	normal	normal
										50	male	37	12	15.36	42.36	4	normal	normal
										51	male	36	12	16.08	42.08	4	normal	normal
										52	male	39	12	15.37	42.37	4	normal	normal
										53	male	40	12	15.23	42.23	4	normal	normal
										54	male	41	12	15.37	41.37	4	normal	normal
										55	male	41	12	15.91	41.91	4	normal	normal
										56	male	40	12	15.08	42.08	4	normal	normal
										57	male	39	12	16.55	41.55	4	normal	normal
										58	male	37	12	17.71	41.71	4	normal	normal
										59	male	37	12	15.77	41.77	4	normal	normal
										60	male	39	12	18.16	42.16	4	normal	normal
										61	male	38	12	15.77	37.77	5	normal	normal
										62	male	38	12	17.28	40.28	4	normal	normal
										63	male	41	12	17.81	41.81	4	normal	normal
										64	male	40	12	16.34	37.34	5	normal	normal
										65	male	42	12	18.61	38.61	5	normal	normal
										66	male	40	12	16	41.11	4	normal	normal
										67	male	39	12	16.83	41.83	4	normal	normal
										68	male	39	12	15.58	36.58	5	normal	normal
										69	male	38	12	17.31	37.31	5	normal	normal
										70	male	38	12	16.13	40.13	4	normal	normal
										71	male	39	12	16.84	41.84	4	normal	normal
										72	male	40	12	14.73	41.73	4	normal	normal
										73	male	41	12	15.18	37.18	5	normal	normal
										74	male	42	12	19.23	39.23	5	normal	normal
										75	male	40	12	16.63	41.63	4	normal	normal
										76	male	39	12	17.24	37.24	5	abnormal	normal
										77	male	39	12	17.15	41.15	4	abnormal	normal
										78	male	39	12	16.78	40.78	4	abnormal	normal
										79	male	38	12	17.86	37.86	5	abnormal	normal
										80	male	39	12	17.04	42.04	4	abnormal	normal
										81	male	39	12	14.24	42.24	4	abnormal	normal
										82	male	37	12	18.7	38.7	5	abnormal	normal
										83	male	40	12	15.52	40.52	4	abnormal	normal
										84	male	39	12	18.76	38.76	5	abnormal	normal
										85	male	40	12	17.45	37.45	5	abnormal	normal
										86	male	41	12	18.29	38.29	5	abnormal	normal
										87	male	40	12	15.59	36.59	5	abnormal	normal
										88	male	41	12	18.13	38.13	5	abnormal	normal
										89	male	40	12	16.34	42.34	4	abnormal	normal
										90	male	40	12	18.75	38.75	5	abnormal	normal
										91	male	39	12	15.25	41.25	4	abnormal	normal
										92	male	38	12	14.77	41.77	4	abnormal	normal
										93	male	38	12	15.64	41.64	4	abnormal	normal
										94	male	39	12	15.63	41.63	4	abnormal	normal
										95	male	39	12	17.78	37.78	5	abnormal	normal
										96	male	39	12	19.91	39.91	5	abnormal	normal
										97	male	39	12	17.6	40.6	4	abnormal	normal
										98	male	39	12	18.85	38.85	5	abnormal	normal
										99	male	40	12	16.69	36.69	5	abnormal	normal
										100	male	40	12	15.16	42.16	4	abnormal	normal
