# Supplementary material for: Gait disorder as a predictor of spatial learning and memory impairment in aged mice
Source: PeerJ. 2017 Jan 5;5:e2854. doi: 10.7717/peerj.2854 (PMC5289446; doi:10.7717/peerj.2854)
Supplement: Supplemental Information 7 — This data was used for data analyses and preparation for Figs. 1 and 2 and Tables 3–5. [file peerj-05-2854-s007.xls]

## Sheet: Sheet1
	number	gender	weight(g)	months of age	average(cm/sec)	escape latency(sec)	numbers of pass over platform			number	gender	weight(g)	months of age	average(cm/sec)	escape latency(sec)	numbers of pass over platform	gait assessment	spatial learning and memory
	1	male	28	2	14.23	38.54	6			1	male	dead
	2	male	27	2	17.75	32.33	5			2	male	dead
	3	male	29	2	20.33	23.34	7			3	male	dead
	4	male	29	2	23.82	34.37	6			4	male	38	21	16.22	47.78	3	normal	normal
	5	male	26	2	21.09	44.36	4			5	male	39	21	15.23	45.67	2	normal	normal
	6	male	28	2	19.03	43.45	5			6	male	37	21	14.56	48.98	3	normal	normal
	7	male	27	2	20.34	42.35	2			7	male	37	21	13.67	44.54	3	normal	normal
	8	male	27	2	15.32	37.45	4			8	male	36	21	16.28	47.43	3	normal	normal
	9	male	27	2	14.11	45.78	3			9	male	35	21	17.88	45.76	3	normal	normal
	10	male	28	2	18.41	48.76	2			10	male	38	21	16.56	48.89	3	normal	normal
	11	male	27	2	15.57	36.87	6			11	male	39	21	16.34	49.74	2	normal	normal
	12	male	29	2	14.38	37.98	4			12	male	37	21	14.11	53.45	3	normal	normal
	13	male	28	2	20.15	38.88	4			13	male	37	21	14.67	50.65	3	normal	normal
	14	male	27	2	21.3	39.89	5			14	male	38	21	15.11	48.48	4	normal	normal
	15	male	27	2	15.11	43.67	3			15	male	36	21	15.87	43.56	3	normal	normal
	16	male	28	2	16.54	48.46	4			16	male	39	21	13.32	46.67	3	normal	normal
	17	male	28	2	17.52	47.75	4			17	male	40	21	15.23	41.34	3	normal	normal
	18	male	29	2	18.46	42.23	5			18	male	41	21	16.32	47.7	4	normal	normal
	19	male	27	2	17.6	45.67	3			19	male	40	21	15.11	42.56	3	normal	normal
	20	male	28	2	18.69	43.34	4			20	male	38	21	18.34	44.32	3	normal	normal
										21	male	41	21	13.88	51.32	2	normal	normal
										22	male	40	21	17.65	49.78	3	normal	normal
										23	male	40	21	14.22	58.55	2	normal	normal
										24	male	39	21	13.56	39.98	3	normal	normal
										25	male	38	21	15.54	40.65	2	normal	normal
										26	male	38	21	15.67	42.45	3	normal	normal
										27	male	39	21	16.32	47.78	3	normal	normal
										28	male	40	21	14.21	51.11	2	normal	normal
										29	male	39	21	17.11	40.21	3	normal	normal
										30	male	40	21	15.23	47.97	3	normal	normal
										31	male	38	21	16.34	39.94	1	normal	normal
										32	male	38	21	15.32	41.68	3	normal	normal
										33	male	39	21	16.54	45.32	3	normal	normal
										34	male	40	21	16.56	46.21	3	normal	normal
										35	male	40	21	14.34	53.27	1	normal	normal
										36	male	41	21	13.56	43.23	3	normal	normal
										37	male	41	21	16.65	49.35	3	normal	normal
										38	male	39	21	15.87	42.26	3	normal	normal
										39	male	38	21	18.76	57.32	4	normal	normal
										40	male	39	21	17.76	55.51	4	normal	normal
										41	male	39	21	16.89	47.6	3	normal	normal
										42	male	40	21	15.88	54.21	3	normal	normal
										43	male	40	21	16.54	47.23	2	normal	normal
										44	male	41	21	16.21	51.3	3	normal	normal
										45	male	41	21	14.65	50.11	3	normal	normal
										46	male	40	21	15.88	44.2	2	normal	normal
										47	male	42	21	17.34	32.56	3	normal	normal
										48	male	39	21	16.43	42.98	2	normal	normal
										49	male	39	21	16.76	47.82	3	normal	normal
										50	male	37	21	14.32	49.36	4	normal	normal
										51	male	36	21	17.87	48.53	2	normal	normal
										52	male	39	21	15.42	51.28	2	normal	normal
										53	male	40	21	15.09	51.4	2	normal	normal
										54	male	41	21	14.38	52.07	2	normal	normal
										55	male	41	21	13.87	53.86	4	normal	normal
										56	male	40	21	13.11	51.23	2	normal	normal
										57	male	39	21	14.67	52.21	3	normal	normal
										58	male	37	21	18.98	51.34	3	normal	normal
										59	male	37	21	16.21	55.15	3	normal	normal
										60	male	39	21	17.79	57.79	0	normal	normal
										61	male	38	21	15.22	60	0	normal	impairment
										62	male	38	21	16.56	60	1	normal	impairment
										63	male	41	21	15.67	59.88	0	normal	impairment
										64	male	40	21	15.89	60	0	normal	impairment
										65	male	42	21	17.78	60	0	normal	impairment
										66	male	40	21	13.28	60	0	normal	impairment
										67	male	39	21	14.67	60	0	normal	impairment
										68	male	39	21	15.23	60	0	normal	impairment
										69	male	38	21	15.32	59.59	0	normal	impairment
										70	male	38	21	14.56	60	1	normal	impairment
										71	male	39	21	13.89	60	0	normal	impairment
										72	male	40	21	14.67	60	0	normal	impairment
										73	male	41	21	14.34	60	0	normal	impairment
										74	male	42	21	16.32	60	0	normal	impairment
										75	male	40	21	16.28	60	0	normal	impairment
										76	male	dead
										77	male	dead
										78	male	39	21	16.33	51.32	3	abnormal	normal
										79	male	38	21	15.34	49.67	2	abnormal	normal
										80	male	39	21	16.78	53.31	2	abnormal	normal
										81	male	39	21	15.77	50.32	2	abnormal	normal
										82	male	37	21	16.67	49.88	3	abnormal	normal
										83	male	40	21	17.12	52.67	2	abnormal	normal
										84	male	39	21	17.55	59.54	0	abnormal	impairment
										85	male	40	21	15.34	60	0	abnormal	impairment
										86	male	41	21	14.43	60	0	abnormal	impairment
										87	male	40	21	16.34	60	0	abnormal	impairment
										88	male	41	21	14.56	59.69	1	abnormal	impairment
										89	male	40	21	15.75	60	0	abnormal	impairment
										90	male	40	21	14.43	60	0	abnormal	impairment
										91	male	39	21	17.32	60	0	abnormal	impairment
										92	male	38	21	16.35	60	0	abnormal	impairment
										93	male	38	21	13.37	60	0	abnormal	impairment
										94	male	39	21	14.73	60	0	abnormal	impairment
										95	male	39	21	17.63	59.75	0	abnormal	impairment
										96	male	39	21	15.32	60	0	abnormal	impairment
										97	male	39	21	15.31	60	0	abnormal	impairment
										98	male	39	21	15.54	60	0	abnormal	impairment
										99	male	40	21	15.32	60	0	abnormal	impairment
										100	male	40	21	16.16	60	0	abnormal	impairment
